# Supplementary material for: Abscisic Acid Regulates the Occurrence and Recovery of the Striped Leaf Phenotype in Response to Lacking Light at the Base of Sheath in Rice by Modulating Carbohydrate Metabolism
Source: Plants (Basel). 2024 Jul 28;13(15):2090. doi: 10.3390/plants13152090 (PMC11314377; doi:10.3390/plants13152090)
Supplement: Supplementary file 1 [file plants-13-02090-s001.zip › Supplementary Table S1.xlsx]

## Sheet: sheet1
Supplementary Table S1. Linear equation of the standard curve and correlation coefficient of the internal standard
Index	Class	RT	Equation	r	Weighting	LLOQ	ULOQ
Glutamine	Amino acid derivatives	5.43	y = 0.00110 x - 0.00574	0.99486	1 / x	20	10000
L-Aspartate	Amino acids	5.04	y = 0.02533 x - 1.38839	0.99822	1 / x	50	150000
Arginine	Amino acids	10.49	y = 0.00699 x + 0.03117	0.99890	1 / x	5	10000
Lysine	Amino acids	10.63	y = 0.00420 x + 0.00688	0.99846	1 / x	20	15000
L-Leucine	Amino acids	2.31	y = 0.00222 x - 7.34955e-4	0.99326	1 / x	20	15000
Tyrosine	Amino acids	3.32	y = 0.00305 x - 0.08602	0.99853	1 / x	20	15000
L-Glutamic-acid	Amino acids	4.63	y = 0.00763 x + 0.05545	0.99497	1 / x	50	15000
L-Alanine	Amino acids	4.64	y = 5.48518e-4 x - 0.01558	0.99827	1 / x	200	15000
Threonine	Amino acids	4.65	y = 0.00403 x + 0.00848	0.99576	1 / x	20	15000
Serine	Amino acids	5.47	y = 0.00458 x + 0.01044	0.99631	1 / x	50	15000
L-Asparagine	Amino acids	5.47	y = 0.00638 x - 0.20761	0.99816	1 / x	50	15000
L-citrulline	Amino acids	6.05	y = 0.00398 x - 0.00764	0.99908	1 / x	10	15000
L-Cystine	Amino acids	6.61	y = 3.63321e-5 x - 0.00176	0.99626	1 / x	50	15000
Ornithine	Amino acids	9.97	y = 0.00299 x + 0.00506	0.99875	1 / x	10	15000
DL-Glyceric-Acid	Carbohydrate metabolomics	0.87	y = 0.00316 x + 0.01237	0.99408	1 / x	20	15000
Glycolic-acid	Carbohydrate metabolomics	0.87	y = 0.00177 x + 0.04069	0.99840	1 / x	50	15000
2-Oxoadipic-acid	Carbohydrate metabolomics	1.59	y = 0.00166 x - 0.00938	0.99834	1 / x	50	15000
Ureidopropionate	Carbohydrate metabolomics	1.69	y = 0.00186 x - 0.01548	0.99024	1 / x	20	15000
Gluconate	Carbohydrate metabolomics	2.76	y = 0.00597 x + 0.01162	0.99857	1 / x	10	15000
Cysteic-acid	Carbohydrate metabolomics	2.81	y = 0.00705 x - 0.36490	0.99794	1 / x	10	15000
L-2-Hydroxyglutaric-acid-disodium	Carbohydrate metabolomics	3.10	y = 0.00210 x - 0.03743	0.99882	1 / x	20	15000
D(+)-Glucose	Carbohydrate metabolomics	3.28	y = 2.75446e-4 x + 0.00106	0.99748	1 / x	500	150000
Glucuronic-acid	Carbohydrate metabolomics	3.71	y = 0.00498 x - 0.00998	0.99774	1 / x	20	15000
Flavin-mononucleotide	CoEnzyme and vitamins	5.20	y = 0.00715 x + 0.02596	0.99235	1 / x	50	15000
Acetyl-CoA	CoEnzyme and vitamins	5.34	y = 7356.74772 x - 4.79142e5	0.99466	1 / x	50	15000
Succinyl-CoA	CoEnzyme and vitamins	6.41	y = 27.57093 x - 7475.76425	0.99708	1 / x	200	15000
Phosphorylethanolamine	LPE	7.32	y = 1402.10967 x - 23733.61029	0.99945	1 / x	20	15000
Cyclic-AMP	Nucleotide and Its metabolomics	0.87	y = 0.32004 x - 0.16565	0.99915	1 / x	2	10000
Uracil	Nucleotide and Its metabolomics	1.04	y = 0.00392 x - 0.00102	0.99511	1 / x	10	10000
Adenine	Nucleotide and Its metabolomics	1.33	y = 0.00681 x + 0.21903	0.99931	1 / x	5	10000
Inosine	Nucleotide and Its metabolomics	1.80	y = 0.00474 x - 0.00209	0.99615	1 / x	1	10000
Guanosine	Nucleotide and Its metabolomics	2.50	y = 0.00474 x - 0.00524	0.99894	1 / x	5	15000
c-di-AMP	Nucleotide and Its metabolomics	2.87	y = 9.31938e-4 x - 0.02220	0.99202	1 / x	100	15000
dTMP	Nucleotide and Its metabolomics	4.44	y = 0.00253 x - 0.02168	0.99921	1 / x	20	15000
dUMP	Nucleotide and Its metabolomics	4.99	y = 0.00154 x - 3.11125e-4	0.99040	1 / x	100	15000
UDP-GlcNAc	Nucleotide and Its metabolomics	5.28	y = 0.00602 x - 0.34753	0.99171	1 / x	100	15000
dAMP	Nucleotide and Its metabolomics	5.29	y = 0.02213 x - 0.54719	0.99659	1 / x	50	15000
AMP	Nucleotide and Its metabolomics	5.53	y = 0.00915 x + 0.00433	0.99791	1 / x	10	15000
IMP	Nucleotide and Its metabolomics	5.53	y = 7.20567e-5 x - 2.05641e-4	0.99516	1 / x	50	15000
UMP	Nucleotide and Its metabolomics	5.59	y = 4.08366e-4 x + 0.01739	0.99524	1 / x	100	15000
dCMP	Nucleotide and Its metabolomics	5.99	y = 0.02423 x - 0.13341	0.99897	1 / x	20	15000
NicotinaMide-adenine-dinucleotide(NAD)	Nucleotide and Its metabolomics	6.24	y = 0.00113 x - 0.05116	0.99289	1 / x	500	15000
ADP	Nucleotide and Its metabolomics	6.35	y = 0.00102 x - 0.01308	0.99521	1 / x	5	15000
Dihydronicotinamide-adenine-dinucleotide-phosphate(NADPH)	Nucleotide and Its metabolomics	6.76	y = 3.30569e-4 x - 0.02365	0.99850	1 / x	1000	150000
ATP	Nucleotide and Its metabolomics	6.87	y = 0.00425 x + 7.41035e-4	0.99867	1 / x	10	15000
Guanosine-diphosphate	Nucleotide and Its metabolomics	7.05	y = 6.55877e-5 x - 0.00620	0.99479	1 / x	100	15000
Triphosphate-guanosine	Nucleotide and Its metabolomics	7.54	y = 2.40418e-5 x - 0.00246	0.99016	1 / x	50	15000
3-phenyllactic-acid	Organic acid And Its derivatives	0.58	y = 0.00529 x - 0.00407	0.99130	1 / x	5	10000
Pyruvic-acid	Organic acid And Its derivatives	0.64	y = 0.00687 x - 0.01251	0.99810	1 / x	100	15000
Oxaloacetate	Organic acid And Its derivatives	0.71	y = 4.28578e-4 x + 0.01705	0.99613	1 / x	500	15000
Lactate	Organic acid And Its derivatives	0.80	y = 0.03061 x - 0.34821	0.99685	1 / x	20	15000
Alpha-Ketoglutaric-Acid	Organic acid And Its derivatives	1.95	y = 0.00118 x + 0.07941	0.99178	1 / x	200	15000
Succinic-Acid	Organic acid And Its derivatives	1.98	y = 0.02709 x + 0.45480	0.99890	1 / x	100	10000
Itaconic-acid	Organic acid And Its derivatives	2.00	y = 0.00556 x + 0.02912	0.99622	1 / x	50	15000
cis-Aconitic-acid	Organic acid And Its derivatives	2.00	y = 0.02496 x + 0.00837	0.99575	1 / x	5	15000
Fumaric-acid	Organic acid And Its derivatives	2.53	y = 9.03385e-4 x - 0.00646	0.99656	1 / x	500	15000
Malic-acid	Organic acid And Its derivatives	3.95	y = 3.49798e4 x - 3.49475e6	0.99526	1 / x	20	15000
Isocitric-acid	Organic acid And Its derivatives	6.55	y = 5602.72506 x + 5.09646e4	0.99285	1 / x	200	15000
Citric-acid	Organic acid And Its derivatives	6.55	y = 5926.41048 x + 4.23548e5	0.99332	1 / x	20	15000
Argininosuccinic-acid	Organic acid And Its derivatives	7.15	y = 7.89395e-5 x + 0.00464	0.99265	1 / x	50	15000
Xylulose-5-phosphate	Phosphate sugars	6.02	y = 8.57619e-4 x + 0.03202	0.99930	1 / x	20	10000
D-Erythrose-4-phosphate	Phosphate sugars	6.02	y = 0.00199 x + 0.04207	0.99322	1 / x	500	15000
D-Ribose-5-phosphate-disodium	Phosphate sugars	6.02	y = 0.00154 x + 0.02270	0.99297	1 / x	50	15000
D-Ribulose-5-phosphate	Phosphate sugars	6.03	y = 0.00260 x + 0.04090	0.99127	1 / x	200	15000
D-Mannose-6-phosphate	Phosphate sugars	6.32	y = 7.09893e-4 x + 0.00355	0.99368	1 / x	20	15000
D-Glucose-6-phosphate	Phosphate sugars	6.33	y = 0.00145 x - 0.01170	0.99811	1 / x	10	15000
D-Fructose-6-phosphate	Phosphate sugars	6.33	y = 4.74661e-4 x + 0.00304	0.99007	1 / x	200	15000
D-Glucose-1-phosphate	Phosphate sugars	6.34	y = 4.50142e-4 x + 0.00287	0.99256	1 / x	200	15000
Sedoheptulose-7-phosphate	Phosphate sugars	6.47	y = 3.35554e-4 x + 0.02091	0.99067	1 / x	200	15000
Trehalose-6-phosphate	Phosphate sugars	7.48	y = 5.85125e-4 x + 0.00334	0.99327	1 / x	50	15000
D-ribulose-1,5-bisphosphate	Phosphate sugars	7.53	y = 0.00136 x + 0.00134	0.99179	1 / x	5	15000
Fructose-1,6-bisphosphate	Phosphate sugars	7.67	y = 9.39316e-4 x + 0.00847	0.99522	1 / x	10	15000
Glyceraldehyde-3-phosphate	Phosphoric acids	5.37	y = 0.00207 x - 0.13729	0.99742	1 / x	500	15000
Dihydroxyacetone-phosphate	Phosphoric acids	5.38	y = 3941.46736 x - 2.05176e5	0.99830	1 / x	50	10000
Glycerol-3-phosphate	Phosphoric acids	5.47	y = 0.00190 x - 0.04875	0.99855	1 / x	50	15000
Phosphoenolpyruvic-acid	Phosphoric acids	6.09	y = 25849.60481 x + 20522.85084	0.99014	1 / x	20	10000
3-phosphoglycerate	Phosphoric acids	6.55	y = 9064.00641 x + 8.35491e4	0.99632	1 / x	10	15000
2-Phospho-D-glycerate	Phosphoric acids	6.55	y = 0.00460 x + 0.09542	0.99378	1 / x	50	10000
6-Phosphogluconic-acid	Phosphoric acids	6.98	y = 0.00197 x + 0.10944	0.99909	1 / x	100	15000
2,3-DPG	Phosphoric acids	7.51	y = 0.00522 x + 0.01034	0.99893	1 / x	1	10000
ABA-GE	ABA	4.55	y = 0.43095 x + 0.00688	0.9996	1 / x	5	500
ABA	ABA	5.36	y = 0.10105 x + 2.48791e-4	0.99866	1 / x	0.1	500
ABA-ald	ABA	5.57	y = 0.01991 x - 9.77245e-5	0.99864	1 / x	5	500
