# Supplementary material for: Abscisic Acid Regulates the Occurrence and Recovery of the Striped Leaf Phenotype in Response to Lacking Light at the Base of Sheath in Rice by Modulating Carbohydrate Metabolism
Source: Plants (Basel). 2024 Jul 28;13(15):2090. doi: 10.3390/plants13152090 (PMC11314377; doi:10.3390/plants13152090)
Supplement: Supplementary file 1 [file plants-13-02090-s001.zip › Supplementary Table S2.xlsx]

## Sheet: Sheet1
Supplementary Table S2. Primer pair information of candidate genes
Gene Name	Gene ID	Forward Primer Sequence (5’–3’)	Reverse Primer Sequence (5’–3’)
ZEP	Os04g0448900	TCGGGCAATCAGAAGCAACT	ACCGACATCTGAGGAGACGA
NCED1	Os02g0704000	AACTTCGACTTCCCCGTGAT	ACACCAAGTACCCGTCATCC
NCED2	Os12g0435200	GGGTCTACATCCGCAATGGT	GAGGCCGAGGGAATGAGAAG
AAO1	Os06g0567200	GAGTGCTTCACCTTTCCTCCA	CAAGAACAGCAGGGACGACA
ABA2	Os03g0810800	GTGTCATTGGAGGGTTGGGA	GGCAGATACGGCATGGAGAG
AAO2	Os06g0567900	TACGGTTCCCTCATCGTCCT	ACTCGAAGTGCCTGTCCTTG
CHLH	Os07g0656500	AAGGAGATCCAATGCGGCTT	CCAAAGTGACAGCATCAGCC
SUS1	Os03g0401300	CGCATTTCGTCTTTCTTGCAGT	TGCGGTACTTGAGGGCATAC
SUS2	Os06g0194900	AGCTGTACTCTGAGAGGCTGA	AGTAACTTACCAGGCTGCGG
SUT2	Os12g0641400	AATGGCTGCTAGTCGGGTTG	TGCCCATTGCTAGACCTGC
CIN2	Os04g0413500	AACATGTACCAGCCGACGTT	CGGGATACCGTCATGCAACA
SPS1	Os06g0678200	TCTCACACATGGCAGATGAACA	CCACTTTCCTTCAGCTTCCCA
SPP	Os06g0625400	CCGCACACCTATGGGCTATC	AAAGCAACCGAGGAGGACAC
TPS2	Os01g0749400	ATCCTCCCAGGCAAAGGAGT	TGCCCTCTATGATCGAGACAAAA
TPS5	Os02g0790500	GTCGTTGTTAAGAGGGGCCA	AGCAATCCTTATCCGTTGCCT
TPP1	Os02g0661100	GGGTGATTTTCATTCGACGTGT	TGCTTCAAAATTGTCGCCTCG
TPP7	Os09g0369400	CATGATCCGGGCAGGTTTTG	GTGCGTACGAGTGGTTTTGC
Actin1	Os03g0718100	GAGACCTTCAACACCCCTGCTA	ATCACCAGAGTCCAACACAATACCT
